# Supplementary material for: Datasets on mathematical modeling of multi-product multi-stage production to analyze the relationship between production yield, demand, and costs
Source: Data Brief. 2019 Jan 18;22:1027–30. doi: 10.1016/j.dib.2019.01.028 (PMC6355965; doi:10.1016/j.dib.2019.01.028)
Supplement: Supplementary file 4 — Supplementary material [file mmc4.xlsx]

## Sheet: Dataset 3
Number of products	cp	p0	θ	c1u	c2u	c3u	c1o	c2o	c3o	p1	p2	p3	D1	D2	D3	c1	c2	c3	P1	P2	P3	X0	X1	X2	X3			s1	s2	s3	c1pe	c2pe	c3pe
3	10	1	1	60	60	60	-10	-10	-10	1	0.999	0.999	10	10	10	20	20	20	50	50	50	40	18	11	11			10	10	10	10	10	10
3	10	1	1	60	60	60	-10	-10	-10	0.95	0.999	0.999	10	10	10	20	20	20	50	50	50	40	13	14	13			10	10	10	10	10	10
3	10	1	1	60	60	60	-10	-10	-10	0.9	0.999	0.999	10	10	10	20	20	20	50	50	50	40	14	13	13			10	10	10	10	10	10
3	10	1	1	60	60	60	-10	-10	-10	0.85	0.999	0.999	10	10	10	20	20	20	50	50	50	40	15	13	12			10	10	10	10	10	10
3	10	1	1	60	60	60	-10	-10	-10	0.8	0.999	0.999	10	10	10	20	20	20	50	50	50	40	16	12	12			10	10	10	10	10	10
3	10	1	1	60	60	60	-10	-10	-10	0.75	0.999	0.999	10	10	10	20	20	20	50	50	50	40	17	12	11			10	10	10	10	10	10
3	10	1	1	60	60	60	-10	-10	-10	0.7	0.999	0.999	10	10	10	20	20	20	50	50	50	40	18	11	11			10	10	10	10	10	10
3	10	1	1	60	60	60	-10	-10	-10	0.65	0.999	0.999	10	10	10	20	20	20	50	50	50	40	19	11	10			10	10	10	10	10	10
3	10	1	1	60	60	60	-10	-10	-10	0.6	0.999	0.999	10	10	10	20	20	20	50	50	50	40	20	10	10			10	10	10	10	10	10
3	10	1	1	60	60	60	-10	-10	-10	0.55	0.999	0.999	10	10	10	20	20	20	50	50	50	40	20	10	10			10	10	10	10	10	10
3	10	1	1	60	60	60	-10	-10	-10	0.5	0.999	0.999	10	10	10	20	20	20	50	50	50	40	20	10	10			10	10	10	10	10	10
3	10	1	1	60	60	60	-10	-10	-10	1	0.699	0.699	10	10	10	20	20	20	50	50	50	40	10	15	15			10	10	10	10	10	10
3	10	1	1	60	60	60	-10	-10	-10	0.95	0.699	0.699	10	10	10	20	20	20	50	50	50	40	11	15	14			10	10	10	10	10	10
3	10	1	1	60	60	60	-10	-10	-10	0.9	0.699	0.699	10	10	10	20	20	20	50	50	50	40	12	14	14			10	10	10	10	10	10
3	10	1	1	60	60	60	-10	-10	-10	0.85	0.699	0.699	10	10	10	20	20	20	50	50	50	40	12	14	14			10	10	10	10	10	10
3	10	1	1	60	60	60	-10	-10	-10	0.8	0.699	0.699	10	10	10	20	20	20	50	50	50	40	12	14	14			10	10	10	10	10	10
3	10	1	1	60	60	60	-10	-10	-10	0.75	0.699	0.699	10	10	10	20	20	20	50	50	50	40	13	14	13			10	10	10	10	10	10
3	10	1	1	60	60	60	-10	-10	-10	0.7	0.699	0.699	10	10	10	20	20	20	50	50	50	40	13	14	13			10	10	10	10	10	10
3	10	1	1	60	60	60	-10	-10	-10	0.65	0.699	0.699	10	10	10	20	20	20	50	50	50	40	14	13	13			10	10	10	10	10	10
3	10	1	1	60	60	60	-10	-10	-10	0.6	0.699	0.699	10	10	10	20	20	20	50	50	50	40	14	13	13			10	10	10	10	10	10
3	10	1	1	60	60	60	-10	-10	-10	0.55	0.699	0.699	10	10	10	20	20	20	50	50	50	40	14	13	13			10	10	10	10	10	10
3	10	1	1	60	60	60	-10	-10	-10	0.5	0.699	0.699	10	10	10	20	20	20	50	50	50	40	14	13	13			10	10	10	10	10	10
3	10	1	1	60	60	60	-10	-10	-10	1	0.299	0.299	10	10	10	20	20	20	50	50	50	40	10	15	15			10	10	10	10	10	10
3	10	1	1	60	60	60	-10	-10	-10	0.95	0.299	0.299	10	10	10	20	20	20	50	50	50	40	11	15	14			10	10	10	10	10	10
3	10	1	1	60	60	60	-10	-10	-10	0.9	0.299	0.299	10	10	10	20	20	20	50	50	50	40	12	14	14			10	10	10	10	10	10
3	10	1	1	60	60	60	-10	-10	-10	0.85	0.299	0.299	10	10	10	20	20	20	50	50	50	40	13	14	13			10	10	10	10	10	10
3	10	1	1	60	60	60	-10	-10	-10	0.8	0.299	0.299	10	10	10	20	20	20	50	50	50	40	14	13	13			10	10	10	10	10	10
3	10	1	1	60	60	60	-10	-10	-10	0.75	0.299	0.299	10	10	10	20	20	20	50	50	50	40	14	13	13			10	10	10	10	10	10
3	10	1	1	60	60	60	-10	-10	-10	0.7	0.299	0.299	10	10	10	20	20	20	50	50	50	40	15	13	12			10	10	10	10	10	10
3	10	1	1	60	60	60	-10	-10	-10	0.65	0.299	0.299	10	10	10	20	20	20	50	50	50	40	16	12	12			10	10	10	10	10	10
3	10	1	1	60	60	60	-10	-10	-10	0.6	0.299	0.299	10	10	10	20	20	20	50	50	50	40	17	12	11			10	10	10	10	10	10
3	10	1	1	60	60	60	-10	-10	-10	0.55	0.299	0.299	10	10	10	20	20	20	50	50	50	40	18	11	11			10	10	10	10	10	10
3	10	1	1	60	60	60	-10	-10	-10	0.5	0.299	0.299	10	10	10	20	20	20	50	50	50	40	19	11	10			10	10	10	10	10	10
3	10	1	1	60	60	60	-10	-10	-10	1	0.999	0.999	10	10	10	20	20	20	50	50	50	20	10	10	0			10	10	10	10	10	10
3	10	1	1	60	60	60	-10	-10	-10	0.95	0.999	0.999	10	10	10	20	20	20	50	50	50	20	0	10	10			10	10	10	10	10	10
3	10	1	1	60	60	60	-10	-10	-10	0.9	0.999	0.999	10	10	10	20	20	20	50	50	50	20	0	10	10			10	10	10	10	10	10
3	10	1	1	60	60	60	-10	-10	-10	0.85	0.999	0.999	10	10	10	20	20	20	50	50	50	20	0	10	10			10	10	10	10	10	10
3	10	1	1	60	60	60	-10	-10	-10	0.8	0.999	0.999	10	10	10	20	20	20	50	50	50	20	0	10	10			10	10	10	10	10	10
3	10	1	1	60	60	60	-10	-10	-10	0.75	0.999	0.999	10	10	10	20	20	20	50	50	50	20	0	10	10			10	10	10	10	10	10
3	10	1	1	60	60	60	-10	-10	-10	0.7	0.999	0.999	10	10	10	20	20	20	50	50	50	20	0	10	10			10	10	10	10	10	10
3	10	1	1	60	60	60	-10	-10	-10	0.65	0.999	0.999	10	10	10	20	20	20	50	50	50	20	0	10	10			10	10	10	10	10	10
3	10	1	1	60	60	60	-10	-10	-10	0.6	0.999	0.999	10	10	10	20	20	20	50	50	50	20	0	10	10			10	10	10	10	10	10
3	10	1	1	60	60	60	-10	-10	-10	0.55	0.999	0.999	10	10	10	20	20	20	50	50	50	20	0	10	10			10	10	10	10	10	10
3	10	1	1	60	60	60	-10	-10	-10	0.5	0.999	0.999	10	10	10	20	20	20	50	50	50	20	0	10	10			10	10	10	10	10	10
3	10	1	1	60	60	60	-10	-10	-10	1	0.699	0.699	10	10	10	20	20	20	50	50	50	20	10	10	0			10	10	10	10	10	10
3	10	1	1	60	60	60	-10	-10	-10	0.95	0.699	0.699	10	10	10	20	20	20	50	50	50	20	10	10	0			10	10	10	10	10	10
3	10	1	1	60	60	60	-10	-10	-10	0.9	0.699	0.699	10	10	10	20	20	20	50	50	50	20	10	10	0			10	10	10	10	10	10
3	10	1	1	60	60	60	-10	-10	-10	0.85	0.699	0.699	10	10	10	20	20	20	50	50	50	20	11	9	0			10	10	10	10	10	10
3	10	1	1	60	60	60	-10	-10	-10	0.8	0.699	0.699	10	10	10	20	20	20	50	50	50	20	11	9	0			10	10	10	10	10	10
3	10	1	1	60	60	60	-10	-10	-10	0.75	0.699	0.699	10	10	10	20	20	20	50	50	50	20	11	9	0			10	10	10	10	10	10
3	10	1	1	60	60	60	-10	-10	-10	0.7	0.699	0.699	10	10	10	20	20	20	50	50	50	20	10	10	0			10	10	10	10	10	10
3	10	1	1	60	60	60	-10	-10	-10	0.65	0.699	0.699	10	10	10	20	20	20	50	50	50	20	0	10	10			10	10	10	10	10	10
3	10	1	1	60	60	60	-10	-10	-10	0.6	0.699	0.699	10	10	10	20	20	20	50	50	50	20	0	10	10			10	10	10	10	10	10
3	10	1	1	60	60	60	-10	-10	-10	0.55	0.699	0.699	10	10	10	20	20	20	50	50	50	20	0	10	10			10	10	10	10	10	10
3	10	1	1	60	60	60	-10	-10	-10	0.5	0.699	0.699	10	10	10	20	20	20	50	50	50	20	0	10	10			10	10	10	10	10	10
3	10	1	1	60	60	60	-10	-10	-10	1	0.299	0.299	10	10	10	20	20	20	50	50	50	20	10	10	0			10	10	10	10	10	10
3	10	1	1	60	60	60	-10	-10	-10	0.95	0.299	0.299	10	10	10	20	20	20	50	50	50	20	11	9	0			10	10	10	10	10	10
3	10	1	1	60	60	60	-10	-10	-10	0.9	0.299	0.299	10	10	10	20	20	20	50	50	50	20	12	8	0			10	10	10	10	10	10
3	10	1	1	60	60	60	-10	-10	-10	0.85	0.299	0.299	10	10	10	20	20	20	50	50	50	20	13	7	0			10	10	10	10	10	10
3	10	1	1	60	60	60	-10	-10	-10	0.8	0.299	0.299	10	10	10	20	20	20	50	50	50	20	14	6	0			10	10	10	10	10	10
3	10	1	1	60	60	60	-10	-10	-10	0.75	0.299	0.299	10	10	10	20	20	20	50	50	50	20	14	6	0			10	10	10	10	10	10
3	10	1	1	60	60	60	-10	-10	-10	0.7	0.299	0.299	10	10	10	20	20	20	50	50	50	20	15	5	0			10	10	10	10	10	10
3	10	1	1	60	60	60	-10	-10	-10	0.65	0.299	0.299	10	10	10	20	20	20	50	50	50	20	16	4	0			10	10	10	10	10	10
3	10	1	1	60	60	60	-10	-10	-10	0.6	0.299	0.299	10	10	10	20	20	20	50	50	50	20	17	3	0			10	10	10	10	10	10
3	10	1	1	60	60	60	-10	-10	-10	0.55	0.299	0.299	10	10	10	20	20	20	50	50	50	20	18	2	0			10	10	10	10	10	10
3	10	1	1	60	60	60	-10	-10	-10	0.5	0.299	0.299	10	10	10	20	20	20	50	50	50	20	19	1	0			10	10	10	10	10	10
3	10	1	1	60	60	60	-10	-10	-10	1	0.999	0.999	10	10	10	20	20	20	50	50	50	30	10	10	10			10	10	10	10	10	10
3	10	1	1	60	60	60	-10	-10	-10	0.95	0.999	0.999	10	10	10	20	20	20	50	50	50	30	10	10	10			10	10	10	10	10	10
3	10	1	1	60	60	60	-10	-10	-10	0.9	0.999	0.999	10	10	10	20	20	20	50	50	50	30	10	10	10			10	10	10	10	10	10
3	10	1	1	60	60	60	-10	-10	-10	0.85	0.999	0.999	10	10	10	20	20	20	50	50	50	30	10	10	10			10	10	10	10	10	10
3	10	1	1	60	60	60	-10	-10	-10	0.8	0.999	0.999	10	10	10	20	20	20	50	50	50	30	10	10	10			10	10	10	10	10	10
3	10	1	1	60	60	60	-10	-10	-10	0.75	0.999	0.999	10	10	10	20	20	20	50	50	50	30	10	10	10			10	10	10	10	10	10
3	10	1	1	60	60	60	-10	-10	-10	0.7	0.999	0.999	10	10	10	20	20	20	50	50	50	30	10	10	10			10	10	10	10	10	10
3	10	1	1	60	60	60	-10	-10	-10	0.65	0.999	0.999	10	10	10	20	20	20	50	50	50	30	10	10	10			10	10	10	10	10	10
3	10	1	1	60	60	60	-10	-10	-10	0.6	0.999	0.999	10	10	10	20	20	20	50	50	50	30	10	10	10			10	10	10	10	10	10
3	10	1	1	60	60	60	-10	-10	-10	0.55	0.999	0.999	10	10	10	20	20	20	50	50	50	30	10	10	10			10	10	10	10	10	10
3	10	1	1	60	60	60	-10	-10	-10	0.5	0.999	0.999	10	10	10	20	20	20	50	50	50	30	10	10	10			10	10	10	10	10	10
3	10	1	1	60	60	60	-10	-10	-10	1	0.699	0.699	10	10	10	20	20	20	50	50	50	30	10	10	10			10	10	10	10	10	10
3	10	1	1	60	60	60	-10	-10	-10	0.95	0.699	0.699	10	10	10	20	20	20	50	50	50	30	10	10	10			10	10	10	10	10	10
3	10	1	1	60	60	60	-10	-10	-10	0.9	0.699	0.699	10	10	10	20	20	20	50	50	50	30	10	10	10			10	10	10	10	10	10
3	10	1	1	60	60	60	-10	-10	-10	0.85	0.699	0.699	10	10	10	20	20	20	50	50	50	30	11	10	9			10	10	10	10	10	10
3	10	1	1	60	60	60	-10	-10	-10	0.8	0.699	0.699	10	10	10	20	20	20	50	50	50	30	11	10	9			10	10	10	10	10	10
3	10	1	1	60	60	60	-10	-10	-10	0.75	0.699	0.699	10	10	10	20	20	20	50	50	50	30	11	10	9			10	10	10	10	10	10
3	10	1	1	60	60	60	-10	-10	-10	0.7	0.699	0.699	10	10	10	20	20	20	50	50	50	30	10	10	10			10	10	10	10	10	10
3	10	1	1	60	60	60	-10	-10	-10	0.65	0.699	0.699	10	10	10	20	20	20	50	50	50	30	8	11	11			10	10	10	10	10	10
3	10	1	1	60	60	60	-10	-10	-10	0.6	0.699	0.699	10	10	10	20	20	20	50	50	50	30	6	12	12			10	10	10	10	10	10
3	10	1	1	60	60	60	-10	-10	-10	0.55	0.699	0.699	10	10	10	20	20	20	50	50	50	30	4	13	13			10	10	10	10	10	10
3	10	1	1	60	60	60	-10	-10	-10	0.5	0.699	0.699	10	10	10	20	20	20	50	50	50	30	4	13	13			10	10	10	10	10	10
3	10	1	1	60	60	60	-10	-10	-10	1	0.299	0.299	10	10	10	20	20	20	50	50	50	30	10	10	10			10	10	10	10	10	10
3	10	1	1	60	60	60	-10	-10	-10	0.95	0.299	0.299	10	10	10	20	20	20	50	50	50	30	11	10	9			10	10	10	10	10	10
3	10	1	1	60	60	60	-10	-10	-10	0.9	0.299	0.299	10	10	10	20	20	20	50	50	50	30	12	10	8			10	10	10	10	10	10
3	10	1	1	60	60	60	-10	-10	-10	0.85	0.299	0.299	10	10	10	20	20	20	50	50	50	30	13	10	7			10	10	10	10	10	10
3	10	1	1	60	60	60	-10	-10	-10	0.8	0.299	0.299	10	10	10	20	20	20	50	50	50	30	14	10	6			10	10	10	10	10	10
3	10	1	1	60	60	60	-10	-10	-10	0.75	0.299	0.299	10	10	10	20	20	20	50	50	50	30	14	10	6			10	10	10	10	10	10
3	10	1	1	60	60	60	-10	-10	-10	0.7	0.299	0.299	10	10	10	20	20	20	50	50	50	30	15	10	5			10	10	10	10	10	10
3	10	1	1	60	60	60	-10	-10	-10	0.65	0.299	0.299	10	10	10	20	20	20	50	50	50	30	16	10	4			10	10	10	10	10	10
3	10	1	1	60	60	60	-10	-10	-10	0.6	0.299	0.299	10	10	10	20	20	20	50	50	50	30	17	10	3			10	10	10	10	10	10
3	10	1	1	60	60	60	-10	-10	-10	0.55	0.299	0.299	10	10	10	20	20	20	50	50	50	30	18	10	2			10	10	10	10	10	10
3	10	1	1	60	60	60	-10	-10	-10	0.5	0.299	0.299	10	10	10	20	20	20	50	50	50	30	19	10	1			10	10	10	10	10	10
